# Supplementary material for: Investigation of ANN architecture for predicting shear strength of fiber reinforcement bars concrete beams
Source: PLoS One. 2021 Apr 2;16(4):e0247391. doi: 10.1371/journal.pone.0247391 (PMC8018664; doi:10.1371/journal.pone.0247391)
Supplement: S1 Data — (XLSX) [file pone.0247391.s001.xlsx]

## Sheet: Sheet1
Geometric				fc	Flexural rein.					Shear rein.				V
180	700	600	3.3	42.2	1.17	200	Steel	1.17	200	CFRP	0.26	1538	130	376
180	700	600	3.3	35	1.17	200	Steel	1.17	200	CFRP	0.39	1538	130	440
180	700	600	3.3	35.8	1.17	200	Steel	1.17	200	CFRP	0.53	1538	130	536
135	560	470	3.72	54	1.32	200	Steel	1.32	200	CFRP	0.24	1800	137	277.5
135	560	470	3.72	54	1.32	200	Steel	1.32	200	CFRP	0.36	1800	137	341
135	560	470	3.72	51	1.32	200	Steel	1.32	200	CFRP	0.47	1800	137	375.5
135	560	470	3.72	54	1.32	200	Steel	1.32	200	GFRP	0.71	713	41	292
135	560	470	3.72	33	1.32	200	Steel	1.32	200	GFRP	1.05	713	41	312
135	560	470	3.72	33	1.32	200	Steel	1.32	200	GFRP	1.4	713	41	311.5
200	360	310	2.36	35.7	0.99	200	Steel	0.99	200	GFRP	0.4	565	42	144.4
200	360	310	3.2	29.5	0	0	GFRP	1.37	36	GFRP	0.21	565	42	69
200	360	309	2.4	29.6	0	0	GFRP	1.28	43	GFRP	0.4	565	42	109
200	300	250	3	34.7	1.72	180	Steel	1.72	180	GFRP	0.23	544	31	96.4
200	300	250	3	34.4	1.72	180	Steel	1.72	180	GFRP	0.23	649	31	106.3
200	300	250	3	35.6	1.72	180	Steel	1.72	180	GFRP	0.14	544	31	79.8
200	300	250	3	35.8	1.72	180	Steel	1.72	180	GFRP	0.14	649	31	79.8
200	300	250	3	35.4	0	0	GFRP	1.61	29	GFRP	0.35	828	31	83
200	300	250	3	33.4	0	0	GFRP	1.61	29	GFRP	0.35	828	31	100
200	300	250	3	35.2	0	0	GFRP	1.61	29	GFRP	0.18	828	31	61
200	330	285	2.11	37.2	4.07	206	Steel	4.07	206	VFRP	0.54	602	36	230.5
200	330	285	2.11	37.2	4.07	206	Steel	4.07	206	VFRP	0.27	602	36	221.7
200	330	285	3.16	35.3	4.07	206	Steel	4.07	206	VFRP	0.54	602	36	169.7
200	330	285	3.16	35.3	4.07	206	Steel	4.07	206	VFRP	0.27	602	36	137.3
200	330	285	3.16	35.3	4.07	206	Steel	4.07	206	VFRP	0.18	602	36	117.7
200	330	285	4.21	31.4	4.07	206	Steel	4.07	206	VFRP	0.27	602	36	115.8
200	400	325	3.23	42.4	0.86	192	Steel	0.86	192	VFRP	0.41	602	36	157.9
200	400	325	3.23	71.6	0.86	192	Steel	0.86	192	VFRP	0.41	602	36	165.8
200	400	325	4.31	50.6	0.86	192	Steel	0.86	192	VFRP	0.41	602	36	150.1
200	400	325	4.31	65.7	0.86	192	Steel	0.86	192	VFRP	0.41	602	36	153
150	300	250	2.5	29.4	2.06	206	Steel	2.06	206	CFRP	0.12	1283	94	105.9
150	300	260	3.08	38.8	2.98	206	Steel	2.98	206	AFRP	0.13	1766	53	84.9
200	300	250	3.2	40.7	4.65	206	Steel	4.65	206	AFRP	0.38	1278	64	191.8
200	0	325	3.2	44.4	0	0	CFRP	0.7	137	GFRP	0.15	716	40	103
200	0	325	3.2	44.7	0	0	CFRP	0.7	137	GFRP	0.15	716	40	106
200	0	325	3.2	44.9	0	0	CFRP	0.7	137	AFRP	0.07	1511	69	85
200	0	325	2.2	44.6	0	0	CFRP	0.7	137	CFRP	0.07	1413	110	162
200	0	325	3.2	44.8	0	0	CFRP	0.7	137	CFRP	0.07	1413	110	83
200	0	325	4.3	44.6	0	0	CFRP	0.7	137	CFRP	0.07	1413	110	74
200	0	325	3.2	45	0	0	CFRP	0.7	137	CFRP	0.04	2040	144	98
200	0	325	3.2	44.7	0	0	CFRP	0.7	140	CFRP	0.06	1746	137	108
200	0	325	3.2	44.7	0	0	CFRP	0.7	140	CFRP	0.1	1746	137	157
200	0	325	3.2	39.4	0	0	CFRP	0.7	140	AFRP	0.12	1089	58	103
200	0	325	3.2	39.4	0	0	AFRP	0.92	58	AFRP	0.09	1236	58	83
200	0	325	3.2	39.4	0	0	AFRP	0.92	58	AFRP	0.13	1236	58	98
200	0	325	3.2	39.4	0	0	AFRP	0.92	58	AFRP	0.23	1236	58	132
200	0	325	3.2	39.4	0	0	AFRP	0.92	58	AFRP	0.12	1089	58	92.5
200	0	325	3.2	39.4	0	0	AFRP	0.92	58	CFRP	0.04	1746	137	86
150	0	250	2.5	35.5	0	0	CFRP	0.55	94	CFRP	0.12	1283	94	58
150	0	250	2.5	37.6	0	0	CFRP	0.55	94	CFRP	0.24	1283	94	82
150	0	250	2.5	34.3	0	0	CFRP	1.05	94	CFRP	0.12	1283	94	71
150	0	250	2.5	34.2	0	0	CFRP	2.11	94	CFRP	0.12	1283	94	81
300	0	500	2.5	31.9	0	0	CFRP	0.53	94	CFRP	0.06	1283	94	160
150	0	260	3.1	42.2	0	0	AFRP	3.08	63	AFRP	0.13	1766	53	60
250	300	253	1.19	28.9	0	0	AFRP	1.9	56	CFRP	0.5	903	112	246.2
250	300	253	1.19	34	0	0	AFRP	1.9	56	CFRP	1	903	112	311
250	300	253	1.19	32.9	0	0	AFRP	1.9	56	CFRP	1.48	903	112	359
250	300	253	1.78	28.9	0	0	AFRP	1.9	56	CFRP	0.5	903	112	204
250	300	253	1.78	28.9	0	0	AFRP	1.9	56	CFRP	1	903	112	276.6
250	300	253	1.78	28.9	0	0	AFRP	1.9	56	CFRP	1.48	903	112	282.5
250	300	253	2.37	32.9	0	0	AFRP	1.9	56	CFRP	0.5	903	112	158.9
250	300	253	2.37	32.9	0	0	AFRP	1.9	56	CFRP	1	903	112	229.6
250	300	253	1.78	33.5	0	0	AFRP	1.9	56	AFRP	0.5	824	61	201.1
250	300	253	1.78	34.7	0	0	AFRP	1.9	56	AFRP	1	824	61	271.7
250	300	253	1.78	33.5	0	0	AFRP	1.9	56	GFRP	0.5	481	44	169.7
250	300	253	1.78	33.5	0	0	AFRP	1.9	56	GFRP	1	481	44	243.3
250	300	253	1.78	33.5	0	0	AFRP	1.9	56	GFRP	0.5	608	46	175.6
250	300	253	1.78	33.5	0	0	AFRP	1.9	56	GFRP	1	608	46	228.6
250	300	253	1.78	23.5	0	0	AFRP	1.9	56	CFRP	1	903	112	207
250	300	253	1.78	22.6	0	0	AFRP	1.9	56	CFRP	1.48	903	112	221.7
250	300	253	2.37	24.3	0	0	AFRP	1.9	56	CFRP	1	903	112	182.5
250	300	253	2.37	23	0	0	AFRP	1.9	56	CFRP	1.48	903	112	191.3
250	300	253	1.78	22.6	0	0	AFRP	1.9	56	AFRP	1	824	61	190.3
250	300	253	1.78	22.6	0	0	AFRP	1.9	56	AFRP	1.48	824	61	203.1
250	300	253	1.78	23.5	0	0	AFRP	1.9	56	GFRP	1	481	44	190.3
250	300	253	1.78	23.5	0	0	AFRP	1.9	56	GFRP	1.48	481	44	211.9
250	300	253	1.78	39.5	0	0	AFRP	1.9	56	CFRP	1.48	903	112	292.3
250	300	253	2.37	39.2	0	0	AFRP	1.9	56	CFRP	1.48	903	112	226.6
150	300	265	1.9	44.8	0	0	GFRP	1.43	54	GFRP	0.83	655	142	127.8
150	300	265	1.9	44.8	0	0	GFRP	1.43	54	GFRP	0.56	655	142	116
150	300	265	1.9	31	0	0	GFRP	0.67	54	GFRP	0.83	655	142	124.2
150	300	265	1.9	31	0	0	GFRP	0.67	54	GFRP	0.56	655	142	124.3
150	300	250	2.5	36.2	0	0	CFRP	0.55	94	CFRP	0.12	1308	94	59
150	300	250	2.5	38.3	0	0	CFRP	0.55	94	CFRP	0.24	1308	94	84
150	300	250	2.5	35	0	0	CFRP	1.05	94	CFRP	0.12	1308	94	73
150	300	250	2.5	33.1	0	0	CFRP	1.1	94	CFRP	0.24	1308	94	89
150	300	250	2.5	31.3	0	0	CFRP	1.39	94	CFRP	0.24	1308	94	95
150	300	250	2.5	30.5	0	0	CFRP	2.11	94	CFRP	0.24	1308	94	120
150	300	250	2.5	30.5	0	0	CFRP	2.11	94	CFRP	0.18	1308	94	86
150	300	250	2.5	31.3	0	0	CFRP	2.11	94	CFRP	0.15	1308	94	75
150	300	250	2.5	34.9	0	0	CFRP	2.11	94	CFRP	0.12	1308	94	83
150	300	250	3	34.3	0	0	CFRP	3.02	105	GFRP	0.42	1100	39	113
150	300	250	3	34.3	0	0	CFRP	3.02	105	CFRP	0.42	1300	100	126
150	300	250	3	34.3	0	0	CFRP	2.27	105	GFRP	0.42	1100	39	116
150	300	250	2	34.3	0	0	CFRP	1.51	105	GFRP	0.42	1100	39	123
150	300	250	4	34.3	0	0	CFRP	1.51	105	GFRP	0.42	1100	39	73
150	300	250	2.5	34	0	0	CFRP	1.07	100	GFRP	0.43	600	30	108.5
150	300	250	2.5	34	0	0	CFRP	1.07	100	GFRP	0.43	600	30	139.5
300	550	500	2.5	29.5	0	0	CFRP	1.07	100	GFRP	0.86	600	30	370
450	800	750	2.5	29.5	0	0	CFRP	1.07	100	GFRP	0.86	600	30	590
150	250	230	3.3	33	0	0	GFRP	1.31	45	GFRP	0.35	750	45	49
150	250	230	2.2	33	0	0	GFRP	1.31	45	GFRP	0.35	750	45	67
135	560	470	3.19	50	0	0	CFRP	1.25	137	CFRP	0.36	1730	137	305
135	560	470	3.19	50	0	0	CFRP	1.25	137	GFRP	1.07	640	41	304.5
250	300	253	1.19	37.7	0	0	AFRP	1.71	61	AFRP	1.05	822	61	271.7
250	300	253	1.19	37.3	0	0	AFRP	1.71	61	AFRP	1.05	822	61	252.1
250	300	253	1.78	37.7	0	0	AFRP	1.71	61	AFRP	1.05	822	61	264.9
250	300	253	1.78	32.9	0	0	AFRP	1.9	61	CFRP	0.51	903	113	158.9
250	300	253	1.78	37.3	0	0	AFRP	1.9	61	CFRP	1.03	903	113	267.8
250	300	253	1.19	37.7	0	0	AFRP	1.71	61	CFRP	1.03	903	113	278.6
250	300	253	1.78	37.7	0	0	AFRP	1.71	61	CFRP	1.03	903	113	286.5
250	300	253	1.78	32.9	0	0	AFRP	1.9	61	CFRP	1.03	903	113	229.6
250	300	253	1.19	32.9	0	0	AFRP	1.71	61	CFRP	1.5	903	113	359
250	300	253	1.78	28.9	0	0	AFRP	1.71	61	CFRP	1.5	903	113	217.8
250	300	253	2.37	32.9	0	0	AFRP	1.71	61	CFRP	1.5	903	113	262.9
178	330	279	2.69	24.1	0	0	GFRP	2.3	40	GFRP	0.52	717	40	81.8
178	330	279	2.69	24.1	0	0	GFRP	2.3	40	GFRP	0.39	717	40	71.2
178	330	279	2.69	25.2	0	0	GFRP	2.3	40	GFRP	0.52	717	40	81
178	330	279	2.69	25.2	0	0	GFRP	1.19	40	GFRP	0.39	717	40	52.9
300	545	441	3.02	48.3	0	0	GFRP	3.65	63	GFRP	0.25	322	31	252
300	545	441	3.02	48.3	0	0	GFRP	3.65	63	GFRP	0.54	322	31	362
300	545	441	3.02	43.3	0	0	GFRP	3.65	63	GFRP	0.38	322	31	240
300	500	412	3.16	43.3	0	0	GFRP	3.25	44	GFRP	0.3	524	49	301
300	500	412	3.16	46.8	0	0	GFRP	3.25	44	GFRP	0.14	524	49	220
300	500	412	3.16	46.8	0	0	GFRP	3.25	44	GFRP	0.24	524	49	266
300	500	404	3.71	29.1	0	0	GFRP	3.98	63	GFRP	0.11	1000	52	250
